# Supplementary material for: Multiscale Computational and Pharmacophore-Based Screening of ALK Inhibitors with Experimental Validation
Source: Pharmaceuticals (Basel). 2025 Aug 15;18(8):1207. doi: 10.3390/ph18081207 (PMC12389212; doi:10.3390/ph18081207)
Supplement: Supplementary file 1 [file pharmaceuticals-18-01207-s001.zip]

Archive with 1 entries (1 files):
- pharmaceuticals-3803148-supplementary.pdf
